# Supplementary material for: MicroRNAs Secreted by the Embryo in Spent Culture Medium Can Regulate mRNAs Involved in Endometrial Receptivity, Embryo Attachment, and Invasion
Source: Int J Mol Sci. 2025 Sep 12;26(18):8879. doi: 10.3390/ijms26188879 (PMC12469383; doi:10.3390/ijms26188879)
Supplement: Supplementary file 1 [file ijms-26-08879-s001.zip]

Archive with 1 entries (1 files):
- ijms-3835652-supplementary.pdf
